# Supplementary material for: Determining Falls Risk in People with Parkinson’s Disease Using Wearable Sensors: A Systematic Review
Source: Sensors (Basel). 2025 Jun 30;25(13):4071. doi: 10.3390/s25134071 (PMC12251786; doi:10.3390/s25134071)
Supplement: Supplementary file 1 [file sensors-25-04071-s001.zip]

Archive with 1 entries (1 files):
- sensors-3590160-supplementary.pdf
